# Supplementary material for: Global Coverage of Cetacean Line-Transect Surveys: Status Quo, Data Gaps and Future Challenges
Source: PLoS One. 2012 Sep 12;7(9):e44075. doi: 10.1371/journal.pone.0044075 (PMC3440399; doi:10.1371/journal.pone.0044075)
Supplement: Table S3 — Data layer for frequency of survey coverage per 0.5 degree grid cell. Contains the following columns: CSQ – unique cell id of each 0.5 degree cell based on c-squares; Lat & Lon – center latitude/longitude of each 0.5 degree grid cell, Number of Surveys = total number of surveys, as defined in the context of this analysis, covering this grid cell. (ZIP) [file pone.0044075.s003.zip]

Archive with 1 entries (1 files):
- Kaschner et al MS PONE-D-12-07831 Supplementary Materials TableS3.txt
