# Supplementary material for: Global Coverage of Cetacean Line-Transect Surveys: Status Quo, Data Gaps and Future Challenges
Source: PLoS One. 2012 Sep 12;7(9):e44075. doi: 10.1371/journal.pone.0044075 (PMC3440399; doi:10.1371/journal.pone.0044075)
Supplement: Table S3 — Data layer for frequency of survey coverage per 0.5 degree grid cell. Contains the following columns: CSQ – unique cell id of each 0.5 degree cell based on c-squares; Lat & Lon – center latitude/longitude of each 0.5 degree grid cell, Number of Surveys = total number of surveys, as defined in the context of this analysis, covering this grid cell. (ZIP) [file pone.0044075.s003.zip › Kaschner et al MS PONE-D-12-07831 Supplementary Materials TableS3.txt]

CSQ	Lat	Lon	NumberofSurveys
1000:100:1	0.25	0.25	0
1000:100:2	0.25	0.75	0
1000:100:3	0.75	0.25	0
1000:100:4	0.75	0.75	0
1000:101:1	0.25	1.25	0
1000:101:2	0.25	1.75	0
1000:101:3	0.75	1.25	0
1000:101:4	0.75	1.75	0
1000:102:1	0.25	2.25	0
1000:102:2	0.25	2.75	0
1000:102:3	0.75	2.25	0
1000:102:4	0.75	2.75	0
1000:103:1	0.25	3.25	0
1000:103:2	0.25	3.75	0
1000:103:3	0.75	3.25	0
1000:103:4	0.75	3.75	0
1000:104:1	0.25	4.25	0
1000:104:2	0.25	4.75	0
1000:104:3	0.75	4.25	0
1000:104:4	0.75	4.75	0
1000:110:1	1.25	0.25	0
1000:110:2	1.25	0.75	0
1000:110:3	1.75	0.25	0
1000:110:4	1.75	0.75	0
1000:111:1	1.25	1.25	0
1000:111:2	1.25	1.75	0
1000:111:3	1.75	1.25	0
1000:111:4	1.75	1.75	0
1000:112:1	1.25	2.25	0
1000:112:2	1.25	2.75	0
1000:112:3	1.75	2.25	0
1000:112:4	1.75	2.75	0
1000:113:1	1.25	3.25	0
1000:113:2	1.25	3.75	0
1000:113:3	1.75	3.25	0
1000:113:4	1.75	3.75	0
1000:114:1	1.25	4.25	0
1000:114:2	1.25	4.75	0
1000:114:3	1.75	4.25	0
1000:114:4	1.75	4.75	0
1000:120:1	2.25	0.25	0
1000:120:2	2.25	0.75	0
1000:120:3	2.75	0.25	0
1000:120:4	2.75	0.75	0
1000:121:1	2.25	1.25	0
1000:121:2	2.25	1.75	0
1000:121:3	2.75	1.25	0
1000:121:4	2.75	1.75	0
1000:122:1	2.25	2.25	0
1000:122:2	2.25	2.75	0
1000:122:3	2.75	2.25	0
1000:122:4	2.75	2.75	0
1000:123:1	2.25	3.25	0
1000:123:2	2.25	3.75	0
1000:123:3	2.75	3.25	0
1000:123:4	2.75	3.75	0
1000:124:1	2.25	4.25	0
1000:124:2	2.25	4.75	0
1000:124:3	2.75	4.25	0
1000:124:4	2.75	4.75	0
1000:130:1	3.25	0.25	0
1000:130:2	3.25	0.75	0
1000:130:3	3.75	0.25	0
1000:130:4	3.75	0.75	0
1000:131:1	3.25	1.25	0
1000:131:2	3.25	1.75	0
1000:131:3	3.75	1.25	0
1000:131:4	3.75	1.75	0
1000:132:1	3.25	2.25	0
1000:132:2	3.25	2.75	0
1000:132:3	3.75	2.25	0
1000:132:4	3.75	2.75	0
1000:133:1	3.25	3.25	0
1000:133:2	3.25	3.75	0
1000:133:3	3.75	3.25	0
1000:133:4	3.75	3.75	0
1000:134:1	3.25	4.25	0
1000:134:2	3.25	4.75	0
1000:134:3	3.75	4.25	0
1000:134:4	3.75	4.75	0
1000:140:1	4.25	0.25	0
1000:140:2	4.25	0.75	0
1000:140:3	4.75	0.25	0
1000:140:4	4.75	0.75	0
1000:141:1	4.25	1.25	0
1000:141:2	4.25	1.75	0
1000:141:3	4.75	1.25	0
1000:141:4	4.75	1.75	0
1000:142:1	4.25	2.25	0
1000:142:2	4.25	2.75	0
1000:142:3	4.75	2.25	0
1000:142:4	4.75	2.75	0
1000:143:1	4.25	3.25	0
1000:143:2	4.25	3.75	0
1000:143:3	4.75	3.25	0
1000:143:4	4.75	3.75	0
1000:144:1	4.25	4.25	0
1000:144:2	4.25	4.75	0
1000:144:3	4.75	4.25	0
1000:144:4	4.75	4.75	0
1000:205:1	0.25	5.25	0
1000:205:2	0.25	5.75	0
1000:205:3	0.75	5.25	0
1000:205:4	0.75	5.75	0
1000:206:1	0.25	6.25	0
1000:206:2	0.25	6.75	0
1000:206:3	0.75	6.25	0
1000:206:4	0.75	6.75	0
1000:207:1	0.25	7.25	0
1000:207:2	0.25	7.75	0
1000:207:3	0.75	7.25	0
1000:207:4	0.75	7.75	0
1000:208:1	0.25	8.25	0
1000:208:2	0.25	8.75	1
1000:208:3	0.75	8.25	0
1000:208:4	0.75	8.75	1
1000:209:1	0.25	9.25	1
1000:209:2	0.25	9.75	0
1000:209:3	0.75	9.25	1
1000:209:4	0.75	9.75	1
1000:215:1	1.25	5.25	0
1000:215:2	1.25	5.75	0
1000:215:3	1.75	5.25	0
1000:215:4	1.75	5.75	0
1000:216:1	1.25	6.25	0
1000:216:2	1.25	6.75	0
1000:216:3	1.75	6.25	0
1000:216:4	1.75	6.75	0
1000:217:1	1.25	7.25	0
1000:217:2	1.25	7.75	0
1000:217:3	1.75	7.25	0
1000:217:4	1.75	7.75	0
1000:218:1	1.25	8.25	0
1000:218:2	1.25	8.75	1
1000:218:3	1.75	8.25	0
1000:218:4	1.75	8.75	0
1000:219:1	1.25	9.25	1
1000:219:2	1.25	9.75	1
1000:219:3	1.75	9.25	0
1000:219:4	1.75	9.75	0
1000:225:1	2.25	5.25	0
1000:225:2	2.25	5.75	0
1000:225:3	2.75	5.25	0
1000:225:4	2.75	5.75	0
1000:226:1	2.25	6.25	0
1000:226:2	2.25	6.75	0
1000:226:3	2.75	6.25	0
1000:226:4	2.75	6.75	0
1000:227:1	2.25	7.25	0
1000:227:2	2.25	7.75	0
1000:227:3	2.75	7.25	0
1000:227:4	2.75	7.75	0
1000:228:1	2.25	8.25	0
1000:228:2	2.25	8.75	0
1000:228:3	2.75	8.25	0
1000:228:4	2.75	8.75	0
1000:229:1	2.25	9.25	0
1000:229:2	2.25	9.75	0
1000:229:3	2.75	9.25	0
1000:229:4	2.75	9.75	0
1000:235:1	3.25	5.25	0
1000:235:2	3.25	5.75	0
1000:235:3	3.75	5.25	0
1000:235:4	3.75	5.75	0
1000:236:1	3.25	6.25	0
1000:236:2	3.25	6.75	0
1000:236:3	3.75	6.25	0
1000:236:4	3.75	6.75	0
1000:237:1	3.25	7.25	0
1000:237:2	3.25	7.75	0
1000:237:3	3.75	7.25	0
1000:237:4	3.75	7.75	0
1000:238:1	3.25	8.25	0
1000:238:2	3.25	8.75	0
1000:238:3	3.75	8.25	0
1000:238:4	3.75	8.75	0
1000:239:1	3.25	9.25	0
1000:239:2	3.25	9.75	0
1000:239:3	3.75	9.25	0
1000:239:4	3.75	9.75	0
1000:245:1	4.25	5.25	0
1000:245:2	4.25	5.75	0
1000:245:3	4.75	5.25	0
1000:245:4	4.75	5.75	0
1000:246:1	4.25	6.25	0
1000:246:2	4.25	6.75	0
1000:246:4	4.75	6.75	0
1000:247:1	4.25	7.25	0
1000:247:2	4.25	7.75	0
1000:247:3	4.75	7.25	0
1000:247:4	4.75	7.75	0
1000:248:1	4.25	8.25	0
1000:248:2	4.25	8.75	0
1000:248:3	4.75	8.25	0
1000:248:4	4.75	8.75	0
1000:249:1	4.25	9.25	0
1000:249:2	4.25	9.75	0
1000:350:1	5.25	0.25	0
1000:350:2	5.25	0.75	0
1000:350:3	5.75	0.25	0
1000:350:4	5.75	0.75	0
1000:351:1	5.25	1.25	0
1000:351:2	5.25	1.75	0
1000:351:3	5.75	1.25	0
1000:351:4	5.75	1.75	0
1000:352:1	5.25	2.25	0
1000:352:2	5.25	2.75	0
1000:352:3	5.75	2.25	0
1000:352:4	5.75	2.75	0
1000:353:1	5.25	3.25	0
1000:353:2	5.25	3.75	0
1000:353:3	5.75	3.25	0
1000:353:4	5.75	3.75	0
1000:354:1	5.25	4.25	0
1000:354:2	5.25	4.75	0
1000:354:3	5.75	4.25	0
1000:354:4	5.75	4.75	0
1000:361:1	6.25	1.25	0
1000:361:2	6.25	1.75	0
1000:362:1	6.25	2.25	0
1000:362:2	6.25	2.75	0
1000:363:1	6.25	3.25	0
1000:363:2	6.25	3.75	0
1000:363:3	6.75	3.25	0
1000:363:4	6.75	3.75	0
1000:364:1	6.25	4.25	0
1000:364:2	6.25	4.75	0
1000:455:1	5.25	5.25	0
1000:455:2	5.25	5.75	0
1000:455:3	5.75	5.25	0
1000:455:4	5.75	5.75	0
1001:130:1	3.25	10.25	0
1004:102:2	0.25	42.75	0
1004:103:1	0.25	43.25	0
1004:103:2	0.25	43.75	0
1004:103:3	0.75	43.25	0
1004:103:4	0.75	43.75	0
1004:104:1	0.25	44.25	0
1004:104:2	0.25	44.75	0
1004:104:3	0.75	44.25	0
1004:104:4	0.75	44.75	0
1004:113:2	1.25	43.75	0
1004:114:1	1.25	44.25	0
1004:114:2	1.25	44.75	0
1004:114:4	1.75	44.75	0
1004:205:1	0.25	45.25	0
1004:205:2	0.25	45.75	0
1004:205:3	0.75	45.25	0
1004:205:4	0.75	45.75	0
1004:206:1	0.25	46.25	0
1004:206:2	0.25	46.75	0
1004:206:3	0.75	46.25	0
1004:206:4	0.75	46.75	0
1004:207:1	0.25	47.25	0
1004:207:2	0.25	47.75	0
1004:207:3	0.75	47.25	0
1004:207:4	0.75	47.75	0
1004:208:1	0.25	48.25	0
1004:208:2	0.25	48.75	0
1004:208:3	0.75	48.25	0
1004:208:4	0.75	48.75	0
1004:209:1	0.25	49.25	0
1004:209:2	0.25	49.75	0
1004:209:3	0.75	49.25	0
1004:209:4	0.75	49.75	0
1004:215:1	1.25	45.25	0
1004:215:2	1.25	45.75	0
1004:215:3	1.75	45.25	0
1004:215:4	1.75	45.75	0
1004:216:1	1.25	46.25	0
1004:216:2	1.25	46.75	0
1004:216:3	1.75	46.25	0
1004:216:4	1.75	46.75	0
1004:217:1	1.25	47.25	0
1004:217:2	1.25	47.75	0
1004:217:3	1.75	47.25	0
1004:217:4	1.75	47.75	0
1004:218:1	1.25	48.25	0
1004:218:2	1.25	48.75	0
1004:218:3	1.75	48.25	0
1004:218:4	1.75	48.75	0
1004:219:1	1.25	49.25	0
1004:219:2	1.25	49.75	0
1004:219:3	1.75	49.25	0
1004:219:4	1.75	49.75	0
1004:225:1	2.25	45.25	0
1004:225:2	2.25	45.75	0
1004:226:1	2.25	46.25	0
1004:226:2	2.25	46.75	0
1004:226:3	2.75	46.25	0
1004:226:4	2.75	46.75	0
1004:227:1	2.25	47.25	0
1004:227:2	2.25	47.75	0
1004:227:3	2.75	47.25	0
1004:227:4	2.75	47.75	0
1004:228:1	2.25	48.25	0
1004:228:2	2.25	48.75	0
1004:228:3	2.75	48.25	0
1004:228:4	2.75	48.75	0
1004:229:1	2.25	49.25	0
1004:229:2	2.25	49.75	0
1004:229:3	2.75	49.25	0
1004:229:4	2.75	49.75	0
1004:236:2	3.25	46.75	0
1004:237:1	3.25	47.25	0
1004:237:2	3.25	47.75	0
1004:237:3	3.75	47.25	0
1004:237:4	3.75	47.75	0
1004:238:1	3.25	48.25	0
1004:238:2	3.25	48.75	0
1004:238:3	3.75	48.25	0
1004:238:4	3.75	48.75	0
1004:239:1	3.25	49.25	0
1004:239:2	3.25	49.75	0
1004:239:3	3.75	49.25	0
1004:239:4	3.75	49.75	0
1004:247:2	4.25	47.75	0
1004:248:1	4.25	48.25	0
1004:248:2	4.25	48.75	0
1004:248:3	4.75	48.25	0
1004:248:4	4.75	48.75	0
1004:249:1	4.25	49.25	0
1004:249:2	4.25	49.75	0
1004:249:3	4.75	49.25	0
1004:249:4	4.75	49.75	0
1004:458:1	5.25	48.25	0
1004:458:2	5.25	48.75	0
1004:458:4	5.75	48.75	0
1004:459:1	5.25	49.25	0
1004:459:2	5.25	49.75	0
1004:459:3	5.75	49.25	0
1004:459:4	5.75	49.75	0
1004:468:2	6.25	48.75	0
1004:469:1	6.25	49.25	0
1004:469:2	6.25	49.75	0
1004:469:3	6.75	49.25	0
1004:469:4	6.75	49.75	0
1004:479:1	7.25	49.25	0
1004:479:2	7.25	49.75	0
1004:479:4	7.75	49.75	0
1004:489:2	8.25	49.75	0
1005:100:1	0.25	50.25	0
1005:100:2	0.25	50.75	0
1005:100:3	0.75	50.25	0
1005:100:4	0.75	50.75	0
1005:101:1	0.25	51.25	0
1005:101:2	0.25	51.75	0
1005:101:3	0.75	51.25	0
1005:101:4	0.75	51.75	0
1005:102:1	0.25	52.25	0
1005:102:2	0.25	52.75	0
1005:102:3	0.75	52.25	0
1005:102:4	0.75	52.75	0
1005:103:1	0.25	53.25	0
1005:103:2	0.25	53.75	0
1005:103:3	0.75	53.25	0
1005:103:4	0.75	53.75	0
1005:104:1	0.25	54.25	0
1005:104:2	0.25	54.75	0
1005:104:3	0.75	54.25	0
1005:104:4	0.75	54.75	0
1005:110:1	1.25	50.25	0
1005:110:2	1.25	50.75	0
1005:110:3	1.75	50.25	0
1005:110:4	1.75	50.75	0
1005:111:1	1.25	51.25	0
1005:111:2	1.25	51.75	0
1005:111:3	1.75	51.25	0
1005:111:4	1.75	51.75	0
1005:112:1	1.25	52.25	0
1005:112:2	1.25	52.75	0
1005:112:3	1.75	52.25	0
1005:112:4	1.75	52.75	0
1005:113:1	1.25	53.25	0
1005:113:2	1.25	53.75	0
1005:113:3	1.75	53.25	0
1005:113:4	1.75	53.75	0
1005:114:1	1.25	54.25	0
1005:114:2	1.25	54.75	0
1005:114:3	1.75	54.25	0
1005:114:4	1.75	54.75	0
1005:120:1	2.25	50.25	0
1005:120:2	2.25	50.75	0
1005:120:3	2.75	50.25	0
1005:120:4	2.75	50.75	0
1005:121:1	2.25	51.25	0
1005:121:2	2.25	51.75	0
1005:121:3	2.75	51.25	0
1005:121:4	2.75	51.75	0
1005:122:1	2.25	52.25	0
1005:122:2	2.25	52.75	0
1005:122:3	2.75	52.25	0
1005:122:4	2.75	52.75	0
1005:123:1	2.25	53.25	0
1005:123:2	2.25	53.75	0
1005:123:3	2.75	53.25	0
1005:123:4	2.75	53.75	0
1005:124:1	2.25	54.25	0
1005:124:2	2.25	54.75	0
1005:124:3	2.75	54.25	0
1005:124:4	2.75	54.75	0
1005:130:1	3.25	50.25	0
1005:130:2	3.25	50.75	0
1005:130:3	3.75	50.25	0
1005:130:4	3.75	50.75	0
1005:131:1	3.25	51.25	0
1005:131:2	3.25	51.75	0
1005:131:3	3.75	51.25	0
1005:131:4	3.75	51.75	0
1005:132:1	3.25	52.25	0
1005:132:2	3.25	52.75	0
1005:132:3	3.75	52.25	0
1005:132:4	3.75	52.75	0
1005:133:1	3.25	53.25	0
1005:133:2	3.25	53.75	0
1005:133:3	3.75	53.25	0
1005:133:4	3.75	53.75	0
1005:134:1	3.25	54.25	0
1005:134:2	3.25	54.75	0
1005:134:3	3.75	54.25	0
1005:134:4	3.75	54.75	0
1005:140:1	4.25	50.25	0
1005:140:2	4.25	50.75	0
1005:140:3	4.75	50.25	0
1005:140:4	4.75	50.75	0
1005:141:1	4.25	51.25	0
1005:141:2	4.25	51.75	0
1005:141:3	4.75	51.25	0
1005:141:4	4.75	51.75	0
1005:142:1	4.25	52.25	0
1005:142:2	4.25	52.75	0
1005:142:3	4.75	52.25	0
1005:142:4	4.75	52.75	0
1005:143:1	4.25	53.25	0
1005:143:2	4.25	53.75	0
1005:143:3	4.75	53.25	0
1005:143:4	4.75	53.75	0
1005:144:1	4.25	54.25	0
1005:144:2	4.25	54.75	0
1005:144:3	4.75	54.25	0
1005:144:4	4.75	54.75	0
1005:205:1	0.25	55.25	0
1005:205:2	0.25	55.75	0
1005:205:3	0.75	55.25	0
1005:205:4	0.75	55.75	0
1005:206:1	0.25	56.25	0
1005:206:2	0.25	56.75	0
1005:206:3	0.75	56.25	0
1005:206:4	0.75	56.75	0
1005:207:1	0.25	57.25	0
1005:207:2	0.25	57.75	0
1005:207:3	0.75	57.25	0
1005:207:4	0.75	57.75	0
1005:208:1	0.25	58.25	0
1005:208:2	0.25	58.75	0
1005:208:3	0.75	58.25	0
1005:208:4	0.75	58.75	0
1005:209:1	0.25	59.25	0
1005:209:2	0.25	59.75	0
1005:209:3	0.75	59.25	0
1005:209:4	0.75	59.75	0
1005:215:1	1.25	55.25	0
1005:215:2	1.25	55.75	0
1005:215:3	1.75	55.25	0
1005:215:4	1.75	55.75	0
1005:216:1	1.25	56.25	0
1005:216:2	1.25	56.75	0
1005:216:3	1.75	56.25	0
1005:216:4	1.75	56.75	0
1005:217:1	1.25	57.25	0
1005:217:2	1.25	57.75	0
1005:217:3	1.75	57.25	0
1005:217:4	1.75	57.75	0
1005:218:1	1.25	58.25	0
1005:218:2	1.25	58.75	0
1005:218:3	1.75	58.25	0
1005:218:4	1.75	58.75	0
1005:219:1	1.25	59.25	0
1005:219:2	1.25	59.75	0
1005:219:3	1.75	59.25	0
1005:219:4	1.75	59.75	0
1005:225:1	2.25	55.25	0
1005:225:2	2.25	55.75	0
1005:225:3	2.75	55.25	0
1005:225:4	2.75	55.75	0
1005:226:1	2.25	56.25	0
1005:226:2	2.25	56.75	0
1005:226:3	2.75	56.25	0
1005:226:4	2.75	56.75	0
1005:227:1	2.25	57.25	0
1005:227:2	2.25	57.75	0
1005:227:3	2.75	57.25	0
1005:227:4	2.75	57.75	0
1005:228:1	2.25	58.25	0
1005:228:2	2.25	58.75	0
1005:228:3	2.75	58.25	0
1005:228:4	2.75	58.75	0
1005:229:1	2.25	59.25	0
1005:229:2	2.25	59.75	0
1005:229:3	2.75	59.25	0
1005:229:4	2.75	59.75	0
1005:235:1	3.25	55.25	0
1005:235:2	3.25	55.75	0
1005:235:3	3.75	55.25	0
1005:235:4	3.75	55.75	0
1005:236:1	3.25	56.25	0
1005:236:2	3.25	56.75	0
1005:236:3	3.75	56.25	0
1005:236:4	3.75	56.75	0
1005:237:1	3.25	57.25	0
1005:237:2	3.25	57.75	0
1005:237:3	3.75	57.25	0
1005:237:4	3.75	57.75	0
1005:238:1	3.25	58.25	0
1005:238:2	3.25	58.75	0
1005:238:3	3.75	58.25	0
1005:238:4	3.75	58.75	0
1005:239:1	3.25	59.25	0
1005:239:2	3.25	59.75	0
1005:239:3	3.75	59.25	0
1005:239:4	3.75	59.75	0
1005:245:1	4.25	55.25	0
1005:245:2	4.25	55.75	0
1005:245:3	4.75	55.25	0
1005:245:4	4.75	55.75	0
1005:246:1	4.25	56.25	0
1005:246:2	4.25	56.75	0
1005:246:3	4.75	56.25	0
1005:246:4	4.75	56.75	0
1005:247:1	4.25	57.25	0
1005:247:2	4.25	57.75	0
1005:247:3	4.75	57.25	0
1005:247:4	4.75	57.75	0
1005:248:1	4.25	58.25	0
1005:248:2	4.25	58.75	0
1005:248:3	4.75	58.25	0
1005:248:4	4.75	58.75	0
1005:249:1	4.25	59.25	0
1005:249:2	4.25	59.75	0
1005:249:3	4.75	59.25	0
1005:249:4	4.75	59.75	0
1005:350:1	5.25	50.25	0
1005:350:2	5.25	50.75	0
1005:350:3	5.75	50.25	0
1005:350:4	5.75	50.75	0
1005:351:1	5.25	51.25	0
1005:351:2	5.25	51.75	0
1005:351:3	5.75	51.25	0
1005:351:4	5.75	51.75	0
1005:352:1	5.25	52.25	0
1005:352:2	5.25	52.75	0
1005:352:3	5.75	52.25	0
1005:352:4	5.75	52.75	0
1005:353:1	5.25	53.25	0
1005:353:2	5.25	53.75	0
1005:353:3	5.75	53.25	0
1005:353:4	5.75	53.75	0
1005:354:1	5.25	54.25	0
1005:354:2	5.25	54.75	0
1005:354:3	5.75	54.25	0
1005:354:4	5.75	54.75	0
1005:360:1	6.25	50.25	0
1005:360:2	6.25	50.75	0
1005:360:3	6.75	50.25	0
1005:360:4	6.75	50.75	0
1005:361:1	6.25	51.25	0
1005:361:2	6.25	51.75	0
1005:361:3	6.75	51.25	0
1005:361:4	6.75	51.75	0
1005:362:1	6.25	52.25	0
1005:362:2	6.25	52.75	0
1005:362:3	6.75	52.25	0
1005:362:4	6.75	52.75	0
1005:363:1	6.25	53.25	0
1005:363:2	6.25	53.75	0
1005:363:3	6.75	53.25	0
1005:363:4	6.75	53.75	0
1005:364:1	6.25	54.25	0
1005:364:2	6.25	54.75	0
1005:364:3	6.75	54.25	0
1005:364:4	6.75	54.75	0
1005:370:1	7.25	50.25	0
1005:370:2	7.25	50.75	0
1005:370:3	7.75	50.25	0
1005:370:4	7.75	50.75	0
1005:371:1	7.25	51.25	0
1005:371:2	7.25	51.75	0
1005:371:3	7.75	51.25	0
1005:371:4	7.75	51.75	0
1005:372:1	7.25	52.25	0
1005:372:2	7.25	52.75	0
1005:372:3	7.75	52.25	0
1005:372:4	7.75	52.75	0
1005:373:1	7.25	53.25	0
1005:373:2	7.25	53.75	0
1005:373:3	7.75	53.25	0
1005:373:4	7.75	53.75	0
1005:374:1	7.25	54.25	0
1005:374:2	7.25	54.75	0
1005:374:3	7.75	54.25	0
1005:374:4	7.75	54.75	0
1005:380:1	8.25	50.25	0
1005:380:2	8.25	50.75	0
1005:380:3	8.75	50.25	0
1005:380:4	8.75	50.75	0
1005:381:1	8.25	51.25	0
1005:381:2	8.25	51.75	0
1005:381:3	8.75	51.25	0
1005:381:4	8.75	51.75	0
1005:382:1	8.25	52.25	0
1005:382:2	8.25	52.75	0
1005:382:3	8.75	52.25	0
1005:382:4	8.75	52.75	0
1005:383:1	8.25	53.25	0
1005:383:2	8.25	53.75	0
1005:383:3	8.75	53.25	0
1005:383:4	8.75	53.75	0
1005:384:1	8.25	54.25	0
1005:384:2	8.25	54.75	0
1005:384:3	8.75	54.25	0
1005:384:4	8.75	54.75	0
1005:390:2	9.25	50.75	0
1005:390:4	9.75	50.75	0
1005:391:1	9.25	51.25	0
1005:391:2	9.25	51.75	0
1005:391:3	9.75	51.25	0
1005:391:4	9.75	51.75	0
1005:392:1	9.25	52.25	0
1005:392:2	9.25	52.75	0
1005:392:3	9.75	52.25	0
1005:392:4	9.75	52.75	0
1005:393:1	9.25	53.25	0
1005:393:2	9.25	53.75	0
1005:393:3	9.75	53.25	0
1005:393:4	9.75	53.75	0
1005:394:1	9.25	54.25	0
1005:394:2	9.25	54.75	0
1005:394:3	9.75	54.25	0
1005:394:4	9.75	54.75	0
1005:455:1	5.25	55.25	0
1005:455:2	5.25	55.75	0
1005:455:3	5.75	55.25	0
1005:455:4	5.75	55.75	0
1005:456:1	5.25	56.25	0
1005:456:2	5.25	56.75	0
1005:456:3	5.75	56.25	0
1005:456:4	5.75	56.75	0
1005:457:1	5.25	57.25	0
1005:457:2	5.25	57.75	0
1005:457:3	5.75	57.25	0
1005:457:4	5.75	57.75	0
1005:458:1	5.25	58.25	0
1005:458:2	5.25	58.75	0
1005:458:3	5.75	58.25	0
1005:458:4	5.75	58.75	0
1005:459:1	5.25	59.25	0
1005:459:2	5.25	59.75	0
1005:459:3	5.75	59.25	0
1005:459:4	5.75	59.75	0
1005:465:1	6.25	55.25	0
1005:465:2	6.25	55.75	0
1005:465:3	6.75	55.25	0
1005:465:4	6.75	55.75	0
1005:466:1	6.25	56.25	0
1005:466:2	6.25	56.75	0
1005:466:3	6.75	56.25	0
1005:466:4	6.75	56.75	0
1005:467:1	6.25	57.25	0
1005:467:2	6.25	57.75	0
1005:467:3	6.75	57.25	0
1005:467:4	6.75	57.75	0
1005:468:1	6.25	58.25	0
1005:468:2	6.25	58.75	0
1005:468:3	6.75	58.25	0
1005:468:4	6.75	58.75	0
1005:469:1	6.25	59.25	0
1005:469:2	6.25	59.75	0
1005:469:3	6.75	59.25	0
1005:469:4	6.75	59.75	0
1005:475:1	7.25	55.25	0
1005:475:2	7.25	55.75	0
1005:475:3	7.75	55.25	0
1005:475:4	7.75	55.75	0
1005:476:1	7.25	56.25	0
1005:476:2	7.25	56.75	0
1005:476:3	7.75	56.25	0
1005:476:4	7.75	56.75	0
1005:477:1	7.25	57.25	0
1005:477:2	7.25	57.75	0
1005:477:3	7.75	57.25	0
1005:477:4	7.75	57.75	0
1005:478:1	7.25	58.25	0
1005:478:2	7.25	58.75	0
1005:478:3	7.75	58.25	0
1005:478:4	7.75	58.75	0
1005:479:1	7.25	59.25	0
1005:479:2	7.25	59.75	0
1005:479:3	7.75	59.25	0
1005:479:4	7.75	59.75	0
1005:485:1	8.25	55.25	0
1005:485:2	8.25	55.75	0
1005:485:3	8.75	55.25	0
1005:485:4	8.75	55.75	0
1005:486:1	8.25	56.25	0
1005:486:2	8.25	56.75	0
1005:486:3	8.75	56.25	0
1005:486:4	8.75	56.75	0
1005:487:1	8.25	57.25	0
1005:487:2	8.25	57.75	0
1005:487:3	8.75	57.25	0
1005:487:4	8.75	57.75	0
1005:488:1	8.25	58.25	0
1005:488:2	8.25	58.75	0
1005:488:3	8.75	58.25	0
1005:488:4	8.75	58.75	0
1005:489:1	8.25	59.25	0
1005:489:2	8.25	59.75	0
1005:489:3	8.75	59.25	0
1005:489:4	8.75	59.75	0
1005:495:1	9.25	55.25	0
1005:495:2	9.25	55.75	0
1005:495:3	9.75	55.25	0
1005:495:4	9.75	55.75	0
1005:496:1	9.25	56.25	0
1005:496:2	9.25	56.75	0
1005:496:3	9.75	56.25	0
1005:496:4	9.75	56.75	0
1005:497:1	9.25	57.25	0
1005:497:2	9.25	57.75	0
1005:497:3	9.75	57.25	0
1005:497:4	9.75	57.75	0
1005:498:1	9.25	58.25	0
1005:498:2	9.25	58.75	0
1005:498:3	9.75	58.25	0
1005:498:4	9.75	58.75	0
1005:499:1	9.25	59.25	0
1005:499:2	9.25	59.75	0
1005:499:3	9.75	59.25	0
1005:499:4	9.75	59.75	0
1006:100:1	0.25	60.25	0
1006:100:2	0.25	60.75	0
1006:100:3	0.75	60.25	0
1006:100:4	0.75	60.75	0
1006:101:1	0.25	61.25	0
1006:101:2	0.25	61.75	0
1006:101:3	0.75	61.25	0
1006:101:4	0.75	61.75	0
1006:102:1	0.25	62.25	0
1006:102:2	0.25	62.75	0
1006:102:3	0.75	62.25	0
1006:102:4	0.75	62.75	0
1006:103:1	0.25	63.25	0
1006:103:2	0.25	63.75	0
1006:103:3	0.75	63.25	0
1006:103:4	0.75	63.75	0
1006:104:1	0.25	64.25	0
1006:104:2	0.25	64.75	0
1006:104:3	0.75	64.25	0
1006:104:4	0.75	64.75	0
1006:110:1	1.25	60.25	0
1006:110:2	1.25	60.75	0
1006:110:3	1.75	60.25	0
1006:110:4	1.75	60.75	0
1006:111:1	1.25	61.25	0
1006:111:2	1.25	61.75	0
1006:111:3	1.75	61.25	0
1006:111:4	1.75	61.75	0
1006:112:1	1.25	62.25	0
1006:112:2	1.25	62.75	0
1006:112:3	1.75	62.25	0
1006:112:4	1.75	62.75	0
1006:113:1	1.25	63.25	0
1006:113:2	1.25	63.75	0
1006:113:3	1.75	63.25	0
1006:113:4	1.75	63.75	0
1006:114:1	1.25	64.25	0
1006:114:2	1.25	64.75	0
1006:114:3	1.75	64.25	0
1006:114:4	1.75	64.75	0
1006:120:1	2.25	60.25	0
1006:120:2	2.25	60.75	0
1006:120:3	2.75	60.25	0
1006:120:4	2.75	60.75	0
1006:121:1	2.25	61.25	0
1006:121:2	2.25	61.75	0
1006:121:3	2.75	61.25	0
1006:121:4	2.75	61.75	0
1006:122:1	2.25	62.25	0
1006:122:2	2.25	62.75	0
1006:122:3	2.75	62.25	0
1006:122:4	2.75	62.75	0
1006:123:1	2.25	63.25	0
1006:123:2	2.25	63.75	0
1006:123:3	2.75	63.25	0
1006:123:4	2.75	63.75	0
1006:124:1	2.25	64.25	0
1006:124:2	2.25	64.75	0
1006:124:3	2.75	64.25	0
1006:124:4	2.75	64.75	0
1006:130:1	3.25	60.25	0
1006:130:2	3.25	60.75	0
1006:130:3	3.75	60.25	0
1006:130:4	3.75	60.75	0
1006:131:1	3.25	61.25	0
1006:131:2	3.25	61.75	0
1006:131:3	3.75	61.25	0
1006:131:4	3.75	61.75	0
1006:132:1	3.25	62.25	0
1006:132:2	3.25	62.75	0
1006:132:3	3.75	62.25	0
1006:132:4	3.75	62.75	0
1006:133:1	3.25	63.25	0
1006:133:2	3.25	63.75	0
1006:133:3	3.75	63.25	0
1006:133:4	3.75	63.75	0
1006:134:1	3.25	64.25	0
1006:134:2	3.25	64.75	0
1006:134:3	3.75	64.25	0
1006:134:4	3.75	64.75	0
1006:140:1	4.25	60.25	0
1006:140:2	4.25	60.75	0
1006:140:3	4.75	60.25	0
1006:140:4	4.75	60.75	0
1006:141:1	4.25	61.25	0
1006:141:2	4.25	61.75	0
1006:141:3	4.75	61.25	0
1006:141:4	4.75	61.75	0
1006:142:1	4.25	62.25	0
1006:142:2	4.25	62.75	0
1006:142:3	4.75	62.25	0
1006:142:4	4.75	62.75	0
1006:143:1	4.25	63.25	0
1006:143:2	4.25	63.75	0
1006:143:3	4.75	63.25	0
1006:143:4	4.75	63.75	0
1006:144:1	4.25	64.25	0
1006:144:2	4.25	64.75	0
1006:144:3	4.75	64.25	0
1006:144:4	4.75	64.75	0
1006:205:1	0.25	65.25	0
1006:205:2	0.25	65.75	0
1006:205:3	0.75	65.25	0
1006:205:4	0.75	65.75	0
1006:206:1	0.25	66.25	0
1006:206:2	0.25	66.75	0
1006:206:3	0.75	66.25	0
1006:206:4	0.75	66.75	0
1006:207:1	0.25	67.25	0
1006:207:2	0.25	67.75	0
1006:207:3	0.75	67.25	0
1006:207:4	0.75	67.75	0
1006:208:1	0.25	68.25	0
1006:208:2	0.25	68.75	0
1006:208:3	0.75	68.25	0
1006:208:4	0.75	68.75	0
1006:209:1	0.25	69.25	0
1006:209:2	0.25	69.75	0
1006:209:3	0.75	69.25	0
1006:209:4	0.75	69.75	0
1006:215:1	1.25	65.25	0
1006:215:2	1.25	65.75	0
1006:215:3	1.75	65.25	0
1006:215:4	1.75	65.75	0
1006:216:1	1.25	66.25	0
1006:216:2	1.25	66.75	0
1006:216:3	1.75	66.25	0
1006:216:4	1.75	66.75	0
1006:217:1	1.25	67.25	0
1006:217:2	1.25	67.75	0
1006:217:3	1.75	67.25	0
1006:217:4	1.75	67.75	0
1006:218:1	1.25	68.25	0
1006:218:2	1.25	68.75	0
1006:218:3	1.75	68.25	0
1006:218:4	1.75	68.75	0
1006:219:1	1.25	69.25	0
1006:219:2	1.25	69.75	0
1006:219:3	1.75	69.25	0
1006:219:4	1.75	69.75	0
1006:225:1	2.25	65.25	0
1006:225:2	2.25	65.75	0
1006:225:3	2.75	65.25	0
1006:225:4	2.75	65.75	0
1006:226:1	2.25	66.25	0
1006:226:2	2.25	66.75	0
1006:226:3	2.75	66.25	0
1006:226:4	2.75	66.75	0
1006:227:1	2.25	67.25	0
1006:227:2	2.25	67.75	0
1006:227:3	2.75	67.25	0
1006:227:4	2.75	67.75	0
1006:228:1	2.25	68.25	0
1006:228:2	2.25	68.75	0
1006:228:3	2.75	68.25	0
1006:228:4	2.75	68.75	0
1006:229:1	2.25	69.25	0
1006:229:2	2.25	69.75	0
1006:229:3	2.75	69.25	0
1006:229:4	2.75	69.75	0
1006:235:1	3.25	65.25	0
1006:235:2	3.25	65.75	0
1006:235:3	3.75	65.25	0
1006:235:4	3.75	65.75	0
1006:236:1	3.25	66.25	0
1006:236:2	3.25	66.75	0
1006:236:3	3.75	66.25	0
1006:236:4	3.75	66.75	0
1006:237:1	3.25	67.25	0
1006:237:2	3.25	67.75	0
1006:237:3	3.75	67.25	0
1006:237:4	3.75	67.75	0
1006:238:1	3.25	68.25	0
1006:238:2	3.25	68.75	0
1006:238:3	3.75	68.25	0
1006:238:4	3.75	68.75	0
1006:239:1	3.25	69.25	0
1006:239:2	3.25	69.75	0
1006:239:3	3.75	69.25	0
1006:239:4	3.75	69.75	0
1006:245:1	4.25	65.25	0
1006:245:2	4.25	65.75	0
1006:245:3	4.75	65.25	0
1006:245:4	4.75	65.75	0
1006:246:1	4.25	66.25	0
1006:246:2	4.25	66.75	0
1006:246:3	4.75	66.25	0
1006:246:4	4.75	66.75	0
1006:247:1	4.25	67.25	0
1006:247:2	4.25	67.75	0
1006:247:3	4.75	67.25	0
1006:247:4	4.75	67.75	0
1006:248:1	4.25	68.25	0
1006:248:2	4.25	68.75	0
1006:248:3	4.75	68.25	0
1006:248:4	4.75	68.75	0
1006:249:1	4.25	69.25	0
1006:249:2	4.25	69.75	0
1006:249:3	4.75	69.25	0
1006:249:4	4.75	69.75	0
1006:350:1	5.25	60.25	0
1006:350:2	5.25	60.75	0
1006:350:3	5.75	60.25	0
1006:350:4	5.75	60.75	0
1006:351:1	5.25	61.25	0
1006:351:2	5.25	61.75	0
1006:351:3	5.75	61.25	0
1006:351:4	5.75	61.75	0
1006:352:1	5.25	62.25	0
1006:352:2	5.25	62.75	0
1006:352:3	5.75	62.25	0
1006:352:4	5.75	62.75	0
1006:353:1	5.25	63.25	0
1006:353:2	5.25	63.75	0
1006:353:3	5.75	63.25	0
1006:353:4	5.75	63.75	0
1006:354:1	5.25	64.25	0
1006:354:2	5.25	64.75	0
1006:354:3	5.75	64.25	0
1006:354:4	5.75	64.75	0
1006:360:1	6.25	60.25	0
1006:360:2	6.25	60.75	0
1006:360:3	6.75	60.25	0
1006:360:4	6.75	60.75	0
1006:361:1	6.25	61.25	0
1006:361:2	6.25	61.75	0
1006:361:3	6.75	61.25	0
1006:361:4	6.75	61.75	0
1006:362:1	6.25	62.25	0
1006:362:2	6.25	62.75	0
1006:362:3	6.75	62.25	0
1006:362:4	6.75	62.75	0
1006:363:1	6.25	63.25	0
1006:363:2	6.25	63.75	0
1006:363:3	6.75	63.25	0
1006:363:4	6.75	63.75	0
1006:364:1	6.25	64.25	0
1006:364:2	6.25	64.75	0
1006:364:3	6.75	64.25	0
1006:364:4	6.75	64.75	0
1006:370:1	7.25	60.25	0
1006:370:2	7.25	60.75	0
1006:370:3	7.75	60.25	0
1006:370:4	7.75	60.75	0
1006:371:1	7.25	61.25	0
1006:371:2	7.25	61.75	0
1006:371:3	7.75	61.25	0
1006:371:4	7.75	61.75	0
1006:372:1	7.25	62.25	0
1006:372:2	7.25	62.75	0
1006:372:3	7.75	62.25	0
1006:372:4	7.75	62.75	0
1006:373:1	7.25	63.25	0
1006:373:2	7.25	63.75	0
1006:373:3	7.75	63.25	0
1006:373:4	7.75	63.75	0
1006:374:1	7.25	64.25	0
1006:374:2	7.25	64.75	0
1006:374:3	7.75	64.25	0
1006:374:4	7.75	64.75	0
1006:380:1	8.25	60.25	0
1006:380:2	8.25	60.75	0
1006:380:3	8.75	60.25	0
1006:380:4	8.75	60.75	0
1006:381:1	8.25	61.25	0
1006:381:2	8.25	61.75	0
1006:381:3	8.75	61.25	0
1006:381:4	8.75	61.75	0
1006:382:1	8.25	62.25	0
1006:382:2	8.25	62.75	0
1006:382:3	8.75	62.25	0
1006:382:4	8.75	62.75	0
1006:383:1	8.25	63.25	0
1006:383:2	8.25	63.75	0
1006:383:3	8.75	63.25	0
1006:383:4	8.75	63.75	0
1006:384:1	8.25	64.25	0
1006:384:2	8.25	64.75	0
1006:384:3	8.75	64.25	0
1006:384:4	8.75	64.75	0
1006:390:1	9.25	60.25	0
1006:390:2	9.25	60.75	0
1006:390:3	9.75	60.25	0
1006:390:4	9.75	60.75	0
1006:391:1	9.25	61.25	0
1006:391:2	9.25	61.75	0
1006:391:3	9.75	61.25	0
1006:391:4	9.75	61.75	0
1006:392:1	9.25	62.25	0
1006:392:2	9.25	62.75	0
1006:392:3	9.75	62.25	0
1006:392:4	9.75	62.75	0
1006:393:1	9.25	63.25	0
1006:393:2	9.25	63.75	0
1006:393:3	9.75	63.25	0
1006:393:4	9.75	63.75	0
1006:394:1	9.25	64.25	0
1006:394:2	9.25	64.75	0
1006:394:3	9.75	64.25	0
1006:394:4	9.75	64.75	0
1006:455:1	5.25	65.25	0
1006:455:2	5.25	65.75	0
1006:455:3	5.75	65.25	0
1006:455:4	5.75	65.75	0
1006:456:1	5.25	66.25	0
1006:456:2	5.25	66.75	0
1006:456:3	5.75	66.25	0
1006:456:4	5.75	66.75	0
1006:457:1	5.25	67.25	0
1006:457:2	5.25	67.75	0
1006:457:3	5.75	67.25	0
1006:457:4	5.75	67.75	0
1006:458:1	5.25	68.25	0
1006:458:2	5.25	68.75	0
1006:458:3	5.75	68.25	0
1006:458:4	5.75	68.75	0
1006:459:1	5.25	69.25	0
1006:459:2	5.25	69.75	0
1006:459:3	5.75	69.25	0
1006:459:4	5.75	69.75	0
1006:465:1	6.25	65.25	0
1006:465:2	6.25	65.75	0
1006:465:3	6.75	65.25	0
1006:465:4	6.75	65.75	0
1006:466:1	6.25	66.25	0
1006:466:2	6.25	66.75	0
1006:466:3	6.75	66.25	0
1006:466:4	6.75	66.75	0
1006:467:1	6.25	67.25	0
1006:467:2	6.25	67.75	0
1006:467:3	6.75	67.25	0
1006:467:4	6.75	67.75	0
1006:468:1	6.25	68.25	0
1006:468:2	6.25	68.75	0
1006:468:3	6.75	68.25	0
1006:468:4	6.75	68.75	0
1006:469:1	6.25	69.25	0
1006:469:2	6.25	69.75	0
1006:469:3	6.75	69.25	0
1006:469:4	6.75	69.75	0
1006:475:1	7.25	65.25	0
1006:475:2	7.25	65.75	0
1006:475:3	7.75	65.25	0
1006:475:4	7.75	65.75	0
1006:476:1	7.25	66.25	0
1006:476:2	7.25	66.75	0
1006:476:3	7.75	66.25	0
1006:476:4	7.75	66.75	0
1006:477:1	7.25	67.25	0
1006:477:2	7.25	67.75	0
1006:477:3	7.75	67.25	0
1006:477:4	7.75	67.75	0
1006:478:1	7.25	68.25	0
1006:478:2	7.25	68.75	0
1006:478:3	7.75	68.25	0
1006:478:4	7.75	68.75	0
1006:479:1	7.25	69.25	0
1006:479:2	7.25	69.75	0
1006:479:3	7.75	69.25	0
1006:479:4	7.75	69.75	0
1006:485:1	8.25	65.25	0
1006:485:2	8.25	65.75	0
1006:485:3	8.75	65.25	0
1006:485:4	8.75	65.75	0
1006:486:1	8.25	66.25	0
1006:486:2	8.25	66.75	0
1006:486:3	8.75	66.25	0
1006:486:4	8.75	66.75	0
1006:487:1	8.25	67.25	0
1006:487:2	8.25	67.75	0
1006:487:3	8.75	67.25	0
1006:487:4	8.75	67.75	0
1006:488:1	8.25	68.25	0
1006:488:2	8.25	68.75	0
1006:488:3	8.75	68.25	0
1006:488:4	8.75	68.75	0
1006:489:1	8.25	69.25	0
1006:489:2	8.25	69.75	0
1006:489:3	8.75	69.25	0
1006:489:4	8.75	69.75	0
1006:495:1	9.25	65.25	0
1006:495:2	9.25	65.75	0
1006:495:3	9.75	65.25	0
1006:495:4	9.75	65.75	0
1006:496:1	9.25	66.25	0
1006:496:2	9.25	66.75	0
1006:496:3	9.75	66.25	0
1006:496:4	9.75	66.75	0
1006:497:1	9.25	67.25	0
1006:497:2	9.25	67.75	0
1006:497:3	9.75	67.25	0
1006:497:4	9.75	67.75	0
1006:498:1	9.25	68.25	0
1006:498:2	9.25	68.75	0
1006:498:3	9.75	68.25	0
1006:498:4	9.75	68.75	0
1006:499:1	9.25	69.25	0
1006:499:2	9.25	69.75	0
1006:499:3	9.75	69.25	0
1006:499:4	9.75	69.75	0
1007:100:1	0.25	70.25	0
1007:100:2	0.25	70.75	0
1007:100:3	0.75	70.25	0
1007:100:4	0.75	70.75	0
1007:101:1	0.25	71.25	0
1007:101:2	0.25	71.75	0
1007:101:3	0.75	71.25	0
1007:101:4	0.75	71.75	0
1007:102:1	0.25	72.25	0
1007:102:2	0.25	72.75	0
1007:102:3	0.75	72.25	0
1007:102:4	0.75	72.75	0
1007:103:1	0.25	73.25	0
1007:103:2	0.25	73.75	0
1007:103:3	0.75	73.25	0
1007:103:4	0.75	73.75	0
1007:104:1	0.25	74.25	0
1007:104:2	0.25	74.75	0
1007:104:3	0.75	74.25	0
1007:104:4	0.75	74.75	0
1007:110:1	1.25	70.25	0
1007:110:2	1.25	70.75	0
1007:110:3	1.75	70.25	0
1007:110:4	1.75	70.75	0
1007:111:1	1.25	71.25	0
1007:111:2	1.25	71.75	0
1007:111:3	1.75	71.25	0
1007:111:4	1.75	71.75	0
1007:112:1	1.25	72.25	0
1007:112:2	1.25	72.75	0
1007:112:3	1.75	72.25	0
1007:112:4	1.75	72.75	0
1007:113:1	1.25	73.25	0
1007:113:2	1.25	73.75	0
1007:113:3	1.75	73.25	0
1007:113:4	1.75	73.75	0
1007:114:1	1.25	74.25	0
1007:114:2	1.25	74.75	0
1007:114:3	1.75	74.25	0
1007:114:4	1.75	74.75	0
1007:120:1	2.25	70.25	0
1007:120:2	2.25	70.75	0
1007:120:3	2.75	70.25	0
1007:120:4	2.75	70.75	0
1007:121:1	2.25	71.25	0
1007:121:2	2.25	71.75	0
1007:121:3	2.75	71.25	0
1007:121:4	2.75	71.75	0
1007:122:1	2.25	72.25	0
1007:122:2	2.25	72.75	0
1007:122:3	2.75	72.25	0
1007:122:4	2.75	72.75	0
1007:123:1	2.25	73.25	0
1007:123:2	2.25	73.75	0
1007:123:3	2.75	73.25	0
1007:123:4	2.75	73.75	0
1007:124:1	2.25	74.25	0
1007:124:2	2.25	74.75	0
1007:124:3	2.75	74.25	0
1007:124:4	2.75	74.75	0
1007:130:1	3.25	70.25	0
1007:130:2	3.25	70.75	0
1007:130:3	3.75	70.25	0
1007:130:4	3.75	70.75	0
1007:131:1	3.25	71.25	0
1007:131:2	3.25	71.75	0
1007:131:3	3.75	71.25	0
1007:131:4	3.75	71.75	0
1007:132:1	3.25	72.25	0
1007:132:2	3.25	72.75	0
1007:132:3	3.75	72.25	0
1007:132:4	3.75	72.75	0
1007:133:1	3.25	73.25	0
1007:133:2	3.25	73.75	0
1007:133:3	3.75	73.25	0
1007:133:4	3.75	73.75	0
1007:134:1	3.25	74.25	0
1007:134:2	3.25	74.75	0
1007:134:3	3.75	74.25	0
1007:134:4	3.75	74.75	0
1007:140:1	4.25	70.25	0
1007:140:2	4.25	70.75	0
1007:140:3	4.75	70.25	0
1007:140:4	4.75	70.75	0
1007:141:1	4.25	71.25	0
1007:141:2	4.25	71.75	0
1007:141:3	4.75	71.25	0
1007:141:4	4.75	71.75	0
1007:142:1	4.25	72.25	0
1007:142:2	4.25	72.75	0
1007:142:3	4.75	72.25	0
1007:142:4	4.75	72.75	0
1007:143:1	4.25	73.25	0
1007:143:2	4.25	73.75	0
1007:143:3	4.75	73.25	0
1007:143:4	4.75	73.75	0
1007:144:1	4.25	74.25	0
1007:144:2	4.25	74.75	0
1007:144:3	4.75	74.25	0
1007:144:4	4.75	74.75	0
1007:205:1	0.25	75.25	0
1007:205:2	0.25	75.75	0
1007:205:3	0.75	75.25	0
1007:205:4	0.75	75.75	0
1007:206:1	0.25	76.25	0
1007:206:2	0.25	76.75	0
1007:206:3	0.75	76.25	0
1007:206:4	0.75	76.75	0
1007:207:1	0.25	77.25	0
1007:207:2	0.25	77.75	0
1007:207:3	0.75	77.25	0
1007:207:4	0.75	77.75	0
1007:208:1	0.25	78.25	0
1007:208:2	0.25	78.75	0
1007:208:3	0.75	78.25	0
1007:208:4	0.75	78.75	0
1007:209:1	0.25	79.25	0
1007:209:2	0.25	79.75	0
1007:209:3	0.75	79.25	0
1007:209:4	0.75	79.75	0
1007:215:1	1.25	75.25	0
1007:215:2	1.25	75.75	0
1007:215:3	1.75	75.25	0
1007:215:4	1.75	75.75	0
1007:216:1	1.25	76.25	0
1007:216:2	1.25	76.75	0
1007:216:3	1.75	76.25	0
1007:216:4	1.75	76.75	0
1007:217:1	1.25	77.25	0
1007:217:2	1.25	77.75	0
1007:217:3	1.75	77.25	0
1007:217:4	1.75	77.75	0
1007:218:1	1.25	78.25	0
1007:218:2	1.25	78.75	0
1007:218:3	1.75	78.25	0
1007:218:4	1.75	78.75	0
1007:219:1	1.25	79.25	0
1007:219:2	1.25	79.75	0
1007:219:3	1.75	79.25	0
1007:219:4	1.75	79.75	0
1007:225:1	2.25	75.25	0
1007:225:2	2.25	75.75	0
1007:225:3	2.75	75.25	0
1007:225:4	2.75	75.75	0
1007:226:1	2.25	76.25	0
1007:226:2	2.25	76.75	0
1007:226:3	2.75	76.25	0
1007:226:4	2.75	76.75	0
1007:227:1	2.25	77.25	0
1007:227:2	2.25	77.75	0
1007:227:3	2.75	77.25	0
1007:227:4	2.75	77.75	0
1007:228:1	2.25	78.25	0
1007:228:2	2.25	78.75	0
1007:228:3	2.75	78.25	0
1007:228:4	2.75	78.75	0
1007:229:1	2.25	79.25	0
1007:229:2	2.25	79.75	0
1007:229:3	2.75	79.25	0
1007:229:4	2.75	79.75	0
1007:235:1	3.25	75.25	0
1007:235:2	3.25	75.75	0
1007:235:3	3.75	75.25	0
1007:235:4	3.75	75.75	0
1007:236:1	3.25	76.25	0
1007:236:2	3.25	76.75	0
1007:236:3	3.75	76.25	0
1007:236:4	3.75	76.75	0
1007:237:1	3.25	77.25	0
1007:237:2	3.25	77.75	0
1007:237:3	3.75	77.25	0
1007:237:4	3.75	77.75	0
1007:238:1	3.25	78.25	0
1007:238:2	3.25	78.75	0
1007:238:3	3.75	78.25	0
1007:238:4	3.75	78.75	0
1007:239:1	3.25	79.25	0
1007:239:2	3.25	79.75	0
1007:239:3	3.75	79.25	0
1007:239:4	3.75	79.75	0
1007:245:1	4.25	75.25	0
1007:245:2	4.25	75.75	0
1007:245:3	4.75	75.25	0
1007:245:4	4.75	75.75	0
1007:246:1	4.25	76.25	0
1007:246:2	4.25	76.75	0
1007:246:3	4.75	76.25	0
1007:246:4	4.75	76.75	0
1007:247:1	4.25	77.25	0
1007:247:2	4.25	77.75	0
1007:247:3	4.75	77.25	0
1007:247:4	4.75	77.75	0
1007:248:1	4.25	78.25	0
1007:248:2	4.25	78.75	0
1007:248:3	4.75	78.25	0
1007:248:4	4.75	78.75	0
1007:249:1	4.25	79.25	0
1007:249:2	4.25	79.75	0
1007:249:3	4.75	79.25	0
1007:249:4	4.75	79.75	0
1007:350:1	5.25	70.25	0
1007:350:2	5.25	70.75	0
1007:350:3	5.75	70.25	0
1007:350:4	5.75	70.75	0
1007:351:1	5.25	71.25	0
1007:351:2	5.25	71.75	0
1007:351:3	5.75	71.25	0
1007:351:4	5.75	71.75	0
1007:352:1	5.25	72.25	0
1007:352:2	5.25	72.75	0
1007:352:3	5.75	72.25	0
1007:352:4	5.75	72.75	0
1007:353:1	5.25	73.25	0
1007:353:2	5.25	73.75	0
1007:353:3	5.75	73.25	0
1007:353:4	5.75	73.75	0
1007:354:1	5.25	74.25	0
1007:354:2	5.25	74.75	0
1007:354:3	5.75	74.25	0
1007:354:4	5.75	74.75	0
1007:360:1	6.25	70.25	0
1007:360:2	6.25	70.75	0
1007:360:3	6.75	70.25	0
1007:360:4	6.75	70.75	0
1007:361:1	6.25	71.25	0
1007:361:2	6.25	71.75	0
1007:361:3	6.75	71.25	0
1007:361:4	6.75	71.75	0
1007:362:1	6.25	72.25	0
1007:362:2	6.25	72.75	0
1007:362:3	6.75	72.25	0
1007:362:4	6.75	72.75	0
1007:363:1	6.25	73.25	0
1007:363:2	6.25	73.75	0
1007:363:3	6.75	73.25	0
1007:363:4	6.75	73.75	0
1007:364:1	6.25	74.25	0
1007:364:2	6.25	74.75	0
1007:364:3	6.75	74.25	0
1007:364:4	6.75	74.75	0
1007:370:1	7.25	70.25	0
1007:370:2	7.25	70.75	0
1007:370:3	7.75	70.25	0
1007:370:4	7.75	70.75	0
1007:371:1	7.25	71.25	0
1007:371:2	7.25	71.75	0
1007:371:3	7.75	71.25	0
1007:371:4	7.75	71.75	0
1007:372:1	7.25	72.25	0
1007:372:2	7.25	72.75	0
1007:372:3	7.75	72.25	0
1007:372:4	7.75	72.75	0
1007:373:1	7.25	73.25	0
1007:373:2	7.25	73.75	0
1007:373:3	7.75	73.25	0
1007:373:4	7.75	73.75	0
1007:374:1	7.25	74.25	0
1007:374:2	7.25	74.75	0
1007:374:3	7.75	74.25	0
1007:374:4	7.75	74.75	0
1007:380:1	8.25	70.25	0
1007:380:2	8.25	70.75	0
1007:380:3	8.75	70.25	0
1007:380:4	8.75	70.75	0
1007:381:1	8.25	71.25	0
1007:381:2	8.25	71.75	0
1007:381:3	8.75	71.25	0
1007:381:4	8.75	71.75	0
1007:382:1	8.25	72.25	0
1007:382:2	8.25	72.75	0
1007:382:3	8.75	72.25	0
1007:382:4	8.75	72.75	0
1007:383:1	8.25	73.25	0
1007:383:2	8.25	73.75	0
1007:383:3	8.75	73.25	0
1007:383:4	8.75	73.75	0
1007:384:1	8.25	74.25	0
1007:384:2	8.25	74.75	0
1007:384:3	8.75	74.25	0
1007:384:4	8.75	74.75	0
1007:390:1	9.25	70.25	0
1007:390:2	9.25	70.75	0
1007:390:3	9.75	70.25	0
1007:390:4	9.75	70.75	0
1007:391:1	9.25	71.25	0
1007:391:2	9.25	71.75	0
1007:391:3	9.75	71.25	0
1007:391:4	9.75	71.75	0
1007:392:1	9.25	72.25	0
1007:392:2	9.25	72.75	0
1007:392:3	9.75	72.25	0
1007:392:4	9.75	72.75	0
1007:393:1	9.25	73.25	0
1007:393:2	9.25	73.75	0
1007:393:3	9.75	73.25	0
1007:393:4	9.75	73.75	0
1007:394:1	9.25	74.25	0
1007:394:2	9.25	74.75	0
1007:394:3	9.75	74.25	0
1007:394:4	9.75	74.75	0
1007:455:1	5.25	75.25	0
1007:455:2	5.25	75.75	0
1007:455:3	5.75	75.25	0
1007:455:4	5.75	75.75	0
1007:456:1	5.25	76.25	0
1007:456:2	5.25	76.75	0
1007:456:3	5.75	76.25	0
1007:456:4	5.75	76.75	0
1007:457:1	5.25	77.25	0
1007:457:2	5.25	77.75	0
1007:457:3	5.75	77.25	0
1007:457:4	5.75	77.75	0
1007:458:1	5.25	78.25	0
1007:458:2	5.25	78.75	0
1007:458:3	5.75	78.25	0
1007:458:4	5.75	78.75	0
1007:459:1	5.25	79.25	0
1007:459:2	5.25	79.75	0
1007:459:3	5.75	79.25	0
1007:459:4	5.75	79.75	0
1007:465:1	6.25	75.25	0
1007:465:2	6.25	75.75	0
1007:465:3	6.75	75.25	0
1007:465:4	6.75	75.75	0
1007:466:1	6.25	76.25	0
1007:466:2	6.25	76.75	0
1007:466:3	6.75	76.25	0
1007:466:4	6.75	76.75	0
1007:467:1	6.25	77.25	0
1007:467:2	6.25	77.75	0
1007:467:3	6.75	77.25	0
1007:467:4	6.75	77.75	0
1007:468:1	6.25	78.25	0
1007:468:2	6.25	78.75	0
1007:468:3	6.75	78.25	0
1007:468:4	6.75	78.75	0
1007:469:1	6.25	79.25	0
1007:469:2	6.25	79.75	0
1007:469:3	6.75	79.25	0
1007:469:4	6.75	79.75	0
1007:475:1	7.25	75.25	0
1007:475:2	7.25	75.75	0
1007:475:3	7.75	75.25	0
1007:475:4	7.75	75.75	0
1007:476:1	7.25	76.25	0
1007:476:2	7.25	76.75	0
1007:476:3	7.75	76.25	0
1007:476:4	7.75	76.75	0
1007:477:1	7.25	77.25	0
1007:477:2	7.25	77.75	0
1007:477:3	7.75	77.25	0
1007:477:4	7.75	77.75	0
1007:478:1	7.25	78.25	0
1007:478:2	7.25	78.75	0
1007:478:3	7.75	78.25	0
1007:478:4	7.75	78.75	0
1007:479:1	7.25	79.25	0
1007:479:2	7.25	79.75	0
1007:479:3	7.75	79.25	0
1007:479:4	7.75	79.75	0
1007:485:1	8.25	75.25	0
1007:485:2	8.25	75.75	0
1007:485:3	8.75	75.25	0
1007:485:4	8.75	75.75	0
1007:486:1	8.25	76.25	0
1007:486:2	8.25	76.75	0
1007:486:3	8.75	76.25	0
1007:486:4	8.75	76.75	0
1007:487:1	8.25	77.25	0
1007:487:2	8.25	77.75	0
1007:488:1	8.25	78.25	0
1007:488:2	8.25	78.75	0
1007:488:3	8.75	78.25	0
1007:488:4	8.75	78.75	0
1007:489:1	8.25	79.25	0
1007:489:2	8.25	79.75	0
1007:489:3	8.75	79.25	0
1007:489:4	8.75	79.75	0
1007:495:1	9.25	75.25	0
1007:495:2	9.25	75.75	0
1007:495:3	9.75	75.25	0
1007:495:4	9.75	75.75	0
1007:496:1	9.25	76.25	0
1007:496:2	9.25	76.75	0
1007:496:3	9.75	76.25	0
1007:498:1	9.25	78.25	0
1007:498:2	9.25	78.75	0
1007:498:4	9.75	78.75	0
1007:499:1	9.25	79.25	0
1007:499:2	9.25	79.75	0
1007:499:3	9.75	79.25	0
1007:499:4	9.75	79.75	0
1008:100:1	0.25	80.25	0
1008:100:2	0.25	80.75	0
1008:100:3	0.75	80.25	0
1008:100:4	0.75	80.75	0
1008:101:1	0.25	81.25	0
1008:101:2	0.25	81.75	0
1008:101:3	0.75	81.25	0
1008:101:4	0.75	81.75	0
1008:102:1	0.25	82.25	0
1008:102:2	0.25	82.75	0
1008:102:3	0.75	82.25	0
1008:102:4	0.75	82.75	0
1008:103:1	0.25	83.25	0
1008:103:2	0.25	83.75	0
1008:103:3	0.75	83.25	0
1008:103:4	0.75	83.75	0
1008:104:1	0.25	84.25	0
1008:104:2	0.25	84.75	0
1008:104:3	0.75	84.25	0
1008:104:4	0.75	84.75	0
1008:110:1	1.25	80.25	0
1008:110:2	1.25	80.75	0
1008:110:3	1.75	80.25	0
1008:110:4	1.75	80.75	0
1008:111:1	1.25	81.25	0
1008:111:2	1.25	81.75	0
1008:111:3	1.75	81.25	0
1008:111:4	1.75	81.75	0
1008:112:1	1.25	82.25	0
1008:112:2	1.25	82.75	0
1008:112:3	1.75	82.25	0
1008:112:4	1.75	82.75	0
1008:113:1	1.25	83.25	0
1008:113:2	1.25	83.75	0
1008:113:3	1.75	83.25	0
1008:113:4	1.75	83.75	0
1008:114:1	1.25	84.25	0
1008:114:2	1.25	84.75	0
1008:114:3	1.75	84.25	0
1008:114:4	1.75	84.75	0
1008:120:1	2.25	80.25	0
1008:120:2	2.25	80.75	0
1008:120:3	2.75	80.25	0
1008:120:4	2.75	80.75	0
1008:121:1	2.25	81.25	0
1008:121:2	2.25	81.75	0
1008:121:3	2.75	81.25	0
1008:121:4	2.75	81.75	0
1008:122:1	2.25	82.25	0
1008:122:2	2.25	82.75	0
1008:122:3	2.75	82.25	0
1008:122:4	2.75	82.75	0
1008:123:1	2.25	83.25	0
1008:123:2	2.25	83.75	0
1008:123:3	2.75	83.25	0
1008:123:4	2.75	83.75	0
1008:124:1	2.25	84.25	0
1008:124:2	2.25	84.75	0
1008:124:3	2.75	84.25	0
1008:124:4	2.75	84.75	0
1008:130:1	3.25	80.25	0
1008:130:2	3.25	80.75	0
1008:130:3	3.75	80.25	0
1008:130:4	3.75	80.75	0
1008:131:1	3.25	81.25	0
1008:131:2	3.25	81.75	0
1008:131:3	3.75	81.25	0
1008:131:4	3.75	81.75	0
1008:132:1	3.25	82.25	0
1008:132:2	3.25	82.75	0
1008:132:3	3.75	82.25	0
1008:132:4	3.75	82.75	0
1008:133:1	3.25	83.25	0
1008:133:2	3.25	83.75	0
1008:133:3	3.75	83.25	0
1008:133:4	3.75	83.75	0
1008:134:1	3.25	84.25	0
1008:134:2	3.25	84.75	0
1008:134:3	3.75	84.25	0
1008:134:4	3.75	84.75	0
1008:140:1	4.25	80.25	0
1008:140:2	4.25	80.75	0
1008:140:3	4.75	80.25	0
1008:140:4	4.75	80.75	0
1008:141:1	4.25	81.25	0
1008:141:2	4.25	81.75	0
1008:141:3	4.75	81.25	0
1008:141:4	4.75	81.75	0
1008:142:1	4.25	82.25	0
1008:142:2	4.25	82.75	0
1008:142:3	4.75	82.25	0
1008:142:4	4.75	82.75	0
1008:143:1	4.25	83.25	0
1008:143:2	4.25	83.75	0
1008:143:3	4.75	83.25	0
1008:143:4	4.75	83.75	0
1008:144:1	4.25	84.25	0
1008:144:2	4.25	84.75	0
1008:144:3	4.75	84.25	0
1008:144:4	4.75	84.75	0
1008:205:1	0.25	85.25	0
1008:205:2	0.25	85.75	0
1008:205:3	0.75	85.25	0
1008:205:4	0.75	85.75	0
1008:206:1	0.25	86.25	0
1008:206:2	0.25	86.75	0
1008:206:3	0.75	86.25	0
1008:206:4	0.75	86.75	0
1008:207:1	0.25	87.25	0
1008:207:2	0.25	87.75	0
1008:207:3	0.75	87.25	0
1008:207:4	0.75	87.75	0
1008:208:1	0.25	88.25	0
1008:208:2	0.25	88.75	0
1008:208:3	0.75	88.25	0
1008:208:4	0.75	88.75	0
1008:209:1	0.25	89.25	0
1008:209:2	0.25	89.75	0
1008:209:3	0.75	89.25	0
1008:209:4	0.75	89.75	0
1008:215:1	1.25	85.25	0
1008:215:2	1.25	85.75	0
1008:215:3	1.75	85.25	0
1008:215:4	1.75	85.75	0
1008:216:1	1.25	86.25	0
1008:216:2	1.25	86.75	0
1008:216:3	1.75	86.25	0
1008:216:4	1.75	86.75	0
1008:217:1	1.25	87.25	0
1008:217:2	1.25	87.75	0
1008:217:3	1.75	87.25	0
1008:217:4	1.75	87.75	0
1008:218:1	1.25	88.25	0
1008:218:2	1.25	88.75	0
1008:218:3	1.75	88.25	0
1008:218:4	1.75	88.75	0
1008:219:1	1.25	89.25	0
1008:219:2	1.25	89.75	0
1008:219:3	1.75	89.25	0
1008:219:4	1.75	89.75	0
1008:225:1	2.25	85.25	0
1008:225:2	2.25	85.75	0
1008:225:3	2.75	85.25	0
1008:225:4	2.75	85.75	0
1008:226:1	2.25	86.25	0
1008:226:2	2.25	86.75	0
1008:226:3	2.75	86.25	0
1008:226:4	2.75	86.75	0
1008:227:1	2.25	87.25	0
1008:227:2	2.25	87.75	0
1008:227:3	2.75	87.25	0
1008:227:4	2.75	87.75	0
1008:228:1	2.25	88.25	0
1008:228:2	2.25	88.75	0
1008:228:3	2.75	88.25	0
1008:228:4	2.75	88.75	0
1008:229:1	2.25	89.25	0
1008:229:2	2.25	89.75	0
1008:229:3	2.75	89.25	0
1008:229:4	2.75	89.75	0
1008:235:1	3.25	85.25	0
1008:235:2	3.25	85.75	0
1008:235:3	3.75	85.25	0
1008:235:4	3.75	85.75	0
1008:236:1	3.25	86.25	0
1008:236:2	3.25	86.75	0
1008:236:3	3.75	86.25	0
1008:236:4	3.75	86.75	0
1008:237:1	3.25	87.25	0
1008:237:2	3.25	87.75	0
1008:237:3	3.75	87.25	0
1008:237:4	3.75	87.75	0
1008:238:1	3.25	88.25	0
1008:238:2	3.25	88.75	0
1008:238:3	3.75	88.25	0
1008:238:4	3.75	88.75	0
1008:239:1	3.25	89.25	0
1008:239:2	3.25	89.75	0
1008:239:3	3.75	89.25	0
1008:239:4	3.75	89.75	0
1008:245:1	4.25	85.25	0
1008:245:2	4.25	85.75	0
1008:245:3	4.75	85.25	0
1008:245:4	4.75	85.75	0
1008:246:1	4.25	86.25	0
1008:246:2	4.25	86.75	0
1008:246:3	4.75	86.25	0
1008:246:4	4.75	86.75	0
1008:247:1	4.25	87.25	0
1008:247:2	4.25	87.75	0
1008:247:3	4.75	87.25	0
1008:247:4	4.75	87.75	0
1008:248:1	4.25	88.25	0
1008:248:2	4.25	88.75	0
1008:248:3	4.75	88.25	0
1008:248:4	4.75	88.75	0
1008:249:1	4.25	89.25	0
1008:249:2	4.25	89.75	0
1008:249:3	4.75	89.25	0
1008:249:4	4.75	89.75	0
1008:350:1	5.25	80.25	0
1008:350:2	5.25	80.75	0
1008:350:3	5.75	80.25	0
1008:350:4	5.75	80.75	0
1008:351:1	5.25	81.25	0
1008:351:2	5.25	81.75	0
1008:351:3	5.75	81.25	0
1008:351:4	5.75	81.75	0
1008:352:1	5.25	82.25	0
1008:352:2	5.25	82.75	0
1008:352:3	5.75	82.25	0
1008:352:4	5.75	82.75	0
1008:353:1	5.25	83.25	0
1008:353:2	5.25	83.75	0
1008:353:3	5.75	83.25	0
1008:353:4	5.75	83.75	0
1008:354:1	5.25	84.25	0
1008:354:2	5.25	84.75	0
1008:354:3	5.75	84.25	0
1008:354:4	5.75	84.75	0
1008:360:1	6.25	80.25	0
1008:360:2	6.25	80.75	0
1008:360:3	6.75	80.25	0
1008:361:1	6.25	81.25	0
1008:361:2	6.25	81.75	0
1008:361:4	6.75	81.75	0
1008:362:1	6.25	82.25	0
1008:362:2	6.25	82.75	0
1008:362:3	6.75	82.25	0
1008:362:4	6.75	82.75	0
1008:363:1	6.25	83.25	0
1008:363:2	6.25	83.75	0
1008:363:3	6.75	83.25	0
1008:363:4	6.75	83.75	0
1008:364:1	6.25	84.25	0
1008:364:2	6.25	84.75	0
1008:364:3	6.75	84.25	0
1008:364:4	6.75	84.75	0
1008:371:2	7.25	81.75	0
1008:371:4	7.75	81.75	0
1008:372:1	7.25	82.25	0
1008:372:2	7.25	82.75	0
1008:372:3	7.75	82.25	0
1008:372:4	7.75	82.75	0
1008:373:1	7.25	83.25	0
1008:373:2	7.25	83.75	0
1008:373:3	7.75	83.25	0
1008:373:4	7.75	83.75	0
1008:374:1	7.25	84.25	0
1008:374:2	7.25	84.75	0
1008:374:3	7.75	84.25	0
1008:374:4	7.75	84.75	0
1008:381:1	8.25	81.25	0
1008:381:2	8.25	81.75	0
1008:381:3	8.75	81.25	0
1008:381:4	8.75	81.75	0
1008:382:1	8.25	82.25	0
1008:382:2	8.25	82.75	0
1008:382:3	8.75	82.25	0
1008:382:4	8.75	82.75	0
1008:383:1	8.25	83.25	0
1008:383:2	8.25	83.75	0
1008:383:3	8.75	83.25	0
1008:383:4	8.75	83.75	0
1008:384:1	8.25	84.25	0
1008:384:2	8.25	84.75	0
1008:384:3	8.75	84.25	0
1008:384:4	8.75	84.75	0
1008:390:1	9.25	80.25	0
1008:390:2	9.25	80.75	0
1008:390:3	9.75	80.25	0
1008:390:4	9.75	80.75	0
1008:391:1	9.25	81.25	0
1008:391:2	9.25	81.75	0
1008:391:3	9.75	81.25	0
1008:391:4	9.75	81.75	0
1008:392:1	9.25	82.25	0
1008:392:2	9.25	82.75	0
1008:392:3	9.75	82.25	0
1008:392:4	9.75	82.75	0
1008:393:1	9.25	83.25	0
1008:393:2	9.25	83.75	0
1008:393:3	9.75	83.25	0
1008:393:4	9.75	83.75	0
1008:394:1	9.25	84.25	0
1008:394:2	9.25	84.75	0
1008:394:3	9.75	84.25	0
1008:394:4	9.75	84.75	0
1008:455:1	5.25	85.25	0
1008:455:2	5.25	85.75	0
1008:455:3	5.75	85.25	0
1008:455:4	5.75	85.75	0
1008:456:1	5.25	86.25	0
1008:456:2	5.25	86.75	0
1008:456:3	5.75	86.25	0
1008:456:4	5.75	86.75	0
1008:457:1	5.25	87.25	0
1008:457:2	5.25	87.75	0
1008:457:3	5.75	87.25	0
1008:457:4	5.75	87.75	0
1008:458:1	5.25	88.25	0
1008:458:2	5.25	88.75	0
1008:458:3	5.75	88.25	0
1008:458:4	5.75	88.75	0
1008:459:1	5.25	89.25	0
1008:459:2	5.25	89.75	0
1008:459:3	5.75	89.25	0
1008:459:4	5.75	89.75	0
1008:465:1	6.25	85.25	0
1008:465:2	6.25	85.75	0
1008:465:3	6.75	85.25	0
1008:465:4	6.75	85.75	0
1008:466:1	6.25	86.25	0
1008:466:2	6.25	86.75	0
1008:466:3	6.75	86.25	0
1008:466:4	6.75	86.75	0
1008:467:1	6.25	87.25	0
1008:467:2	6.25	87.75	0
1008:467:3	6.75	87.25	0
1008:467:4	6.75	87.75	0
1008:468:1	6.25	88.25	0
1008:468:2	6.25	88.75	0
1008:468:3	6.75	88.25	0
1008:468:4	6.75	88.75	0
1008:469:1	6.25	89.25	0
1008:469:2	6.25	89.75	0
1008:469:3	6.75	89.25	0
1008:469:4	6.75	89.75	0
1008:475:1	7.25	85.25	0
1008:475:2	7.25	85.75	0
1008:475:3	7.75	85.25	0
1008:475:4	7.75	85.75	0
1008:476:1	7.25	86.25	0
1008:476:2	7.25	86.75	0
1008:476:3	7.75	86.25	0
1008:476:4	7.75	86.75	0
1008:477:1	7.25	87.25	0
1008:477:2	7.25	87.75	0
1008:477:3	7.75	87.25	0
1008:477:4	7.75	87.75	0
1008:478:1	7.25	88.25	0
1008:478:2	7.25	88.75	0
1008:478:3	7.75	88.25	0
1008:478:4	7.75	88.75	0
1008:479:1	7.25	89.25	0
1008:479:2	7.25	89.75	0
1008:479:3	7.75	89.25	0
1008:479:4	7.75	89.75	0
1008:485:1	8.25	85.25	0
1008:485:2	8.25	85.75	0
1008:485:3	8.75	85.25	0
1008:485:4	8.75	85.75	0
1008:486:1	8.25	86.25	0
1008:486:2	8.25	86.75	0
1008:486:3	8.75	86.25	0
1008:486:4	8.75	86.75	0
1008:487:1	8.25	87.25	0
1008:487:2	8.25	87.75	0
1008:487:3	8.75	87.25	0
1008:487:4	8.75	87.75	0
1008:488:1	8.25	88.25	0
1008:488:2	8.25	88.75	0
1008:488:3	8.75	88.25	0
1008:488:4	8.75	88.75	0
1008:489:1	8.25	89.25	0
1008:489:2	8.25	89.75	0
1008:489:3	8.75	89.25	0
1008:489:4	8.75	89.75	0
1008:495:1	9.25	85.25	0
1008:495:2	9.25	85.75	0
1008:495:3	9.75	85.25	0
1008:495:4	9.75	85.75	0
1008:496:1	9.25	86.25	0
1008:496:2	9.25	86.75	0
1008:496:3	9.75	86.25	0
1008:496:4	9.75	86.75	0
1008:497:1	9.25	87.25	0
1008:497:2	9.25	87.75	0
1008:497:3	9.75	87.25	0
1008:497:4	9.75	87.75	0
1008:498:1	9.25	88.25	0
1008:498:2	9.25	88.75	0
1008:498:3	9.75	88.25	0
1008:498:4	9.75	88.75	0
1008:499:1	9.25	89.25	0
1008:499:2	9.25	89.75	0
1008:499:3	9.75	89.25	0
1008:499:4	9.75	89.75	0
1009:100:1	0.25	90.25	0
1009:100:2	0.25	90.75	0
1009:100:3	0.75	90.25	0
1009:100:4	0.75	90.75	0
1009:101:1	0.25	91.25	0
1009:101:2	0.25	91.75	0
1009:101:3	0.75	91.25	0
1009:101:4	0.75	91.75	0
1009:102:1	0.25	92.25	0
1009:102:2	0.25	92.75	0
1009:102:3	0.75	92.25	0
1009:102:4	0.75	92.75	0
1009:103:1	0.25	93.25	0
1009:103:2	0.25	93.75	0
1009:103:3	0.75	93.25	0
1009:103:4	0.75	93.75	0
1009:104:1	0.25	94.25	0
1009:104:2	0.25	94.75	0
1009:104:3	0.75	94.25	0
1009:104:4	0.75	94.75	0
1009:110:1	1.25	90.25	0
1009:110:2	1.25	90.75	0
1009:110:3	1.75	90.25	0
1009:110:4	1.75	90.75	0
1009:111:1	1.25	91.25	0
1009:111:2	1.25	91.75	0
1009:111:3	1.75	91.25	0
1009:111:4	1.75	91.75	0
1009:112:1	1.25	92.25	0
1009:112:2	1.25	92.75	0
1009:112:3	1.75	92.25	0
1009:112:4	1.75	92.75	0
1009:113:1	1.25	93.25	0
1009:113:2	1.25	93.75	0
1009:113:3	1.75	93.25	0
1009:113:4	1.75	93.75	0
1009:114:1	1.25	94.25	0
1009:114:2	1.25	94.75	0
1009:114:3	1.75	94.25	0
1009:114:4	1.75	94.75	0
1009:120:1	2.25	90.25	0
1009:120:2	2.25	90.75	0
1009:120:3	2.75	90.25	0
1009:120:4	2.75	90.75	0
1009:121:1	2.25	91.25	0
1009:121:2	2.25	91.75	0
1009:121:3	2.75	91.25	0
1009:121:4	2.75	91.75	0
1009:122:1	2.25	92.25	0
1009:122:2	2.25	92.75	0
1009:122:3	2.75	92.25	0
1009:122:4	2.75	92.75	0
1009:123:1	2.25	93.25	0
1009:123:2	2.25	93.75	0
1009:123:3	2.75	93.25	0
1009:123:4	2.75	93.75	0
1009:124:1	2.25	94.25	0
1009:124:2	2.25	94.75	0
1009:124:3	2.75	94.25	0
1009:124:4	2.75	94.75	0
1009:130:1	3.25	90.25	0
1009:130:2	3.25	90.75	0
1009:130:3	3.75	90.25	0
1009:130:4	3.75	90.75	0
1009:131:1	3.25	91.25	0
1009:131:2	3.25	91.75	0
1009:131:3	3.75	91.25	0
1009:131:4	3.75	91.75	0
1009:132:1	3.25	92.25	0
1009:132:2	3.25	92.75	0
1009:132:3	3.75	92.25	0
1009:132:4	3.75	92.75	0
1009:133:1	3.25	93.25	0
1009:133:2	3.25	93.75	0
1009:133:3	3.75	93.25	0
1009:133:4	3.75	93.75	0
1009:134:1	3.25	94.25	0
1009:134:2	3.25	94.75	0
1009:134:3	3.75	94.25	0
1009:134:4	3.75	94.75	0
[truncated: 177,905 more rows]
